# Supplementary material for: Assessment of Physical Tests in 6–11 Years Old Children: Findings from the Play Lifestyle and Activity in Youth (PLAY) Study
Source: Int J Environ Res Public Health. 2023 Jan 31;20(3):2552. doi: 10.3390/ijerph20032552 (PMC9915144; doi:10.3390/ijerph20032552)
Supplement: Supplementary file 1 [file ijerph-20-02552-s001.zip]

Archive with 3 entries (2 files):
- ijerph-2159289-supplementary/
- ijerph-2159289-supplementary/Supplement Figure S1.pdf
- ijerph-2159289-supplementary/Supplement Table S1.pdf
